# Supplementary material for: Inter-Rater Reliability of Subarachnoid Hemorrhage Radiological Grading Scales: A Systematic Review and Meta-Analysis
Source: J Clin Med. 2026 Apr 10;15(8):2899. doi: 10.3390/jcm15082899 (PMC13116611; doi:10.3390/jcm15082899)
Supplement: Supplementary file 1 [file jcm-15-02899-s001.zip]

Archive with 3 entries (3 files):
- Supplementary File S1_Review Protocol.pdf
- Supplementary Table S1_PRISMA2020 Checklist.pdf
- Supplementary Table S2_PRISMA2020 Abstract Checklist.pdf
